# Supplementary material for: Food Chemicals Disrupt Human Gut Microbiota Activity And Impact Intestinal Homeostasis As Revealed By In Vitro Systems
Source: Sci Rep. 2018 Jul 20;8:11006. doi: 10.1038/s41598-018-29376-9 (PMC6054606; doi:10.1038/s41598-018-29376-9)
Supplement: Supplementary file 2 — Dataset 1 [file 41598_2018_29376_MOESM2_ESM.xlsx]

## Sheet: Supp.Data1
TCDD				Deltamethrin				HBCD				PhIP				B[a]P				PAHs
ID	Function	fold-change		ID	Function	fold-change		ID	Function	fold-change		ID	Function	fold-change		ID	Function	fold-change		ID	Function	fold-change
UniRef50_R6DLM6	0	59.0952381876056		UniRef50_R7NN69	0	33.5205774799721		UniRef50_Q2SDW0	Nucleoside diphosphate kinase	57.1249116746487		UniRef50_C3QXE0	0	215.153152294776		UniRef50_Q5LFB3	0	42.0659829784459		UniRef50_Q9HTK8	Rubredoxin 2	436.887896159073
UniRef50_U1DQ93	0	35.2757544224766		UniRef50_Q8R9C3	50S ribosomal protein L35	33.2377540520895		UniRef50_Q8A6I1	0	52.2915225198511		UniRef50_Q8A6I1	0	121.734901650687		UniRef50_A6Q1P7	0	33.4398512460647		UniRef50_R5BXX0	0	158.11119323987
UniRef50_A0A024DGV5	0	33.3711505397724		UniRef50_R6DLM6	0	29.0162334954291		UniRef50_R6DLM6	0	47.0709296483874		UniRef50_Q9AL94	Rubredoxin	89.6924854540031		UniRef50_C3QZK7	0	30.6069846190131		UniRef50_C3QXE0	0	100.475115226423
UniRef50_W5ILT1	0	33.3219216485597		UniRef50_Q64TK3	0	27.0600581393122		UniRef50_A7UYU1	0	43.8418215300248		UniRef50_Q9HTK8	Rubredoxin 2	82.2261168090719		UniRef50_D9SU00	0	17.456918887001		UniRef50_C3QWJ9	0	86.2373552265064
UniRef50_Q2SDW0	Nucleoside diphosphate kinase	31.0633250709407		UniRef50_C9L2U5	0	14.5705561345916		UniRef50_W4PRK6	0	23.9105520511449		UniRef50_R5MH79	0	61.4579165666427		UniRef50_A0A015U505	0	15.7617123690458		UniRef50_R9HFL7	0	71.9102312295599
UniRef50_N3KXV4	Internal scaffolding protein B	30.2001580248523		UniRef50_W4PRK6	0	13.2927739195317		UniRef50_Q8A6G4	0	21.2796422021301		UniRef50_Q64TK3	0	60.8762260768986		UniRef50_R6DLM6	0	14.9695561344535		UniRef50_R5TXY5	Preprotein translocase YajC subunit	70.7779369442616
UniRef50_R9M878	0	24.4403447171613		UniRef50_R6JJU2	0	12.067419876998		UniRef50_R5K7Z2	0	20.7751542156867		UniRef50_R5NUL1	0	60.3063089919905		UniRef50_D1K5M6	HTH type transcriptional activator HxlR family protein	13.5867735886394		UniRef50_J9DAQ5	0	58.9383477464191
UniRef50_T3UWL5	0	24.3136291687135		UniRef50_A9BSI9	Peptidase S9 prolyl oligopeptidase active site domain protein	11.1393968619747		UniRef50_A6L632	0	20.5828202158142		UniRef50_R5K7Z2	0	54.4222235451977		UniRef50_I9QGG3	0	11.8657905935131		UniRef50_UPI0004737F0F	50S ribosomal protein L4, partial	55.1942163849944
UniRef50_A0A011T1P0	0	20.4072332046398		UniRef50_A7UYU1	0	11.1067090350352		UniRef50_R6JJU2	0	17.8936427148273		UniRef50_J9FFB9	0	52.0124412679505		UniRef50_F0R2W6	Transcriptional regulator, HxlR family	11.2466769523966		UniRef50_R7NQL7	0	51.152466432665
UniRef50_R7KJU0	0	19.0997193606753		UniRef50_R6BAN8	0	10.8622445178434		UniRef50_B8FVT3	0	14.6358990962583		UniRef50_A7TAD5	Predicted protein	51.577676615372		UniRef50_I9HKC8	0	11.1677922575853		UniRef50_UPI000364274E	hypothetical protein, partial	47.2247893571844
UniRef50_R6DF65	0	17.006553854633		UniRef50_F0R4U3	0	10.3316982469631		UniRef50_Q8A9N6	0	14.4685228478311		UniRef50_Q0VKZ2	Rubredoxin 2	48.7555932068477		UniRef50_C3QND1	0	10.7249316240278		UniRef50_UPI00037D155C	hypothetical protein	45.8032875268804
UniRef50_W0Z7D8	0	14.8341038777125		UniRef50_A0A037Z5W3	0	10.3173275841972		UniRef50_R6K7E3	0	14.2742925697292		UniRef50_W4PRK6	0	48.4337536774712		UniRef50_R5C9N4	0	10.4304405047612		UniRef50_UPI0003634E02	ribosome recycling factor	41.436215810005
UniRef50_L2T4X8	0	14.7831172825501		UniRef50_G8UIZ6	LemA family protein	9.73699597856828		UniRef50_Q89ZX2	0	14.0283400809717		UniRef50_A0A016CCL4	0	47.9046315886303		UniRef50_F7KB79	0	10.3344964189207		UniRef50_R5MH79	0	37.2828817772323
UniRef50_C3QND1	0	13.5411437639988		UniRef50_R7KJU0	0	9.5162302359863		UniRef50_R7KJB8	Toxin antitoxin system toxin component RelE family	13.0149082844906		UniRef50_UPI000473AA7A	50S ribosomal protein L19, partial	38.0104248819995		UniRef50_B6W4D8	0	9.03671754036717		UniRef50_R5JSN8	0	33.7208128289661
UniRef50_UPI000466F9B3	hypothetical protein	13.3817113207621		UniRef50_N3KXV4	Internal scaffolding protein B	8.94825907930159		UniRef50_Q8A983	0	12.7399270913277		UniRef50_C9L2U5	0	37.9326521978554		UniRef50_R6IF45	0	9.02365805958882		UniRef50_R5NUL1	0	33.6722302343312
UniRef50_R6WQN5	0	12.638418948016		UniRef50_S3XJH5	0	8.35590065462916		UniRef50_R5UQA5	0	12.3980663877762		UniRef50_M4ZT37	0	36.5341461737225		UniRef50_D6CX32	0	8.97511838805528		UniRef50_E2N7I0	0	33.0787015452444
UniRef50_T4XJZ3	0	12.3681227841635		UniRef50_A7UYH5	0	8.14198127022624		UniRef50_D6CX32	0	11.7178259735828		UniRef50_W4PAD7	0	36.512879992902		UniRef50_R6JJU2	0	8.68712963330632		UniRef50_I9S877	0	31.7659852271417
UniRef50_Q8A6I1	0	11.78740733419		UniRef50_R5ND35	0	7.97285130893698		UniRef50_R9HRX6	0	11.6264156597873		UniRef50_UPI000371BD4B	hypothetical protein	35.2802249577456		UniRef50_A7ALB6	0	8.48060769158019		UniRef50_UPI000473C8D5	hypothetical protein, partial	30.618710108934
UniRef50_T3IKE1	0	11.4708981817968		UniRef50_R7KSW5	0	7.9045916779517		UniRef50_R7EFI9	AraC family Bacterial regulatory helix turn helix protein	10.8595534450379		UniRef50_UPI0003FE87B5	RNA binding protein	33.3691409046224		UniRef50_W4V8W2	0	8.40354262716949		UniRef50_UPI00047E52F5	RNA binding protein	30.4087177928099
UniRef50_M7P657	0	11.4535755761789		UniRef50_O34133	Putative regulator AldR	7.74966077082391		UniRef50_Q8AAV5	0	10.1999036056092		UniRef50_R9K9U0	0	30.1488422940196		UniRef50_W1XAM0	GTP binding protein YchF	8.04204388915586		UniRef50_UPI000255AEF1	30S ribosomal protein S3, partial	27.8124321532046
UniRef50_Q89YT3	0	11.4037258347979		UniRef50_B2RH08	Biotin synthase	7.36993818886223		UniRef50_W6ECJ6	Ribonuclease Y	9.85807186978324		UniRef50_W4PSI4	Survival protein SurA	27.7450060261046		UniRef50_C3R8B8	0	8.01816804512268		UniRef50_Q9AL94	Rubredoxin	27.4351666728424
UniRef50_F0QZX6	0	11.1633145358404		UniRef50_R6DBM1	0	7.27205202006781		UniRef50_B1SGA5	0	9.6577243293247		UniRef50_L1MCG2	0	26.7758054051004		UniRef50_C3Q129	0	8.00861603911774		UniRef50_W4USF1	0	25.9607587127995
UniRef50_R6KCR3	0	10.2982499242948		UniRef50_R6KUE0	0	7.15422198053842		UniRef50_Q89Z99	0	9.41468476853784		UniRef50_D1XX49	0	25.9517983905959		UniRef50_R5ND35	0	7.91554956451669		UniRef50_W3Y9G2	0	22.8637687598263
UniRef50_A6L020	0	9.84969129887951		UniRef50_R5C9N4	0	7.14308838950784		UniRef50_E6ST97	RNP 1 like RNA binding protein	9.34279162361717		UniRef50_R6ESK1	Pyruvate	25.4752969032419		UniRef50_R7KSW5	0	7.72557595740565		UniRef50_UPI0004699BF7	RNA polymerase sigma factor, partial	21.8250010950292
UniRef50_T4XL52	Minor spike protein H	9.4003679631667		UniRef50_R7EJG9	0	6.97505039556722		UniRef50_R5CHS0	0	9.02079093282321		UniRef50_UPI00038F372E	hypothetical protein	24.0202230443928		UniRef50_A7A9T0	0	7.59658371063294		UniRef50_R5C541	0	21.5633006524784
UniRef50_T3IRN4	0	9.26028871155743		UniRef50_D1K6F9	0	6.9331381574494		UniRef50_G8UN66	Transcriptional regulator, MarR family	8.98761971148018		UniRef50_UPI0004699BF7	RNA polymerase sigma factor, partial	23.5190448616783		UniRef50_G1UMR4	0	7.44205873742386		UniRef50_UPI000474A3E0	transcriptional regulator	18.5131895784975
UniRef50_I0P4M2	0	9.02225240484846		UniRef50_R6JN64	0	6.91123720914381		UniRef50_R7LKI4	ABC transporter ATP binding protein	8.98062850336168		UniRef50_R6T2B9	0	21.9198364789747		UniRef50_Q6MDN1	Translation initiation factor IF 1	7.1222832508903		UniRef50_Q553X7	UDP glucose 4 epimerase	18.5067718344712
UniRef50_W6ECJ6	Ribonuclease Y	8.79310233484771		UniRef50_R6K7E3	0	6.84297976839544		UniRef50_D4IQN7	Uncharacterised ArCR, COG2043	8.75990762553528		UniRef50_W2CQU7	0	20.3815542662983		UniRef50_R6JN64	0	7.07755029011068		UniRef50_C3ZGI9	0	17.6062037387185
UniRef50_C3Q007	0	8.63919036781289		UniRef50_R6BTF6	0	6.67310377114004		UniRef50_G9S1V7	0	8.64165704828067		UniRef50_R6V0T5	0	19.0423711173301		UniRef50_B6YQ01	50S ribosomal protein L11	6.65940517490211		UniRef50_G5GC49	0	17.056132311878
UniRef50_P03632	A protein	8.20579876973992		UniRef50_E6ST97	RNP 1 like RNA binding protein	6.65490680308108		UniRef50_Q64Z12	0	8.46761749404815		UniRef50_C9L2N1	0	17.314936741544		UniRef50_Q8A7K7	0	6.64857922620003		UniRef50_R6LJE1	0	16.2069589743943
