# Supplementary material for: Food Chemicals Disrupt Human Gut Microbiota Activity And Impact Intestinal Homeostasis As Revealed By In Vitro Systems
Source: Sci Rep. 2018 Jul 20;8:11006. doi: 10.1038/s41598-018-29376-9 (PMC6054606; doi:10.1038/s41598-018-29376-9)
Supplement: Supplementary file 3 — Dataset 2 [file 41598_2018_29376_MOESM3_ESM.xlsx]

## Sheet: Supp.Data2
Gene ID	TCDD	Deltamethrin	HBCD	PhIP	B[a]P	PAHs	n	Function
UniRef50_R7EHV5	39.3549	23.7824	50.157	46.6542	27.252	152.507	6	0
UniRef50_R6DEK6	10.4293	12.2524	17.5287	25.8214	13.2183	0	5	0
UniRef50_UPI0003B516BB	11.8679	12.7229	0	53.5972	11.3366	44.8576	5	ATPase AAA
UniRef50_E1WR09	26.7672	29.772	34.8181	46.6695	43.5903	0	5	0
UniRef50_A6L772	21.3868	22.1848	28.2214	28.621	10.1113	0	5	0
UniRef50_D1K7M6	0	12.3887	215.147	112.748	174.478	0	4	0
UniRef50_A7V9C4	0	71.0574	17.506	90.8554	84.7757	0	4	0
UniRef50_J9G429	74.0922	0	41.1232	48.9216	51.7954	0	4	0
UniRef50_R6XCL0	13.3591	53.1055	28.36	0	10.8373	0	4	ATP synthase delta epsilon subunit beta sandwich domain protein
UniRef50_A7V6N1	39.0173	27.929	51.4788	330.327	0	0	4	0
UniRef50_R6R584	20.1863	23.1973	17.503	52.5591	0	0	4	0
UniRef50_I9QBU0	34.513	68.6503	10.8459	30.4526	0	0	4	0
UniRef50_Q8A9V0	95.0666	14.1077	13.67	10.3212	0	0	4	ATP synthase subunit c
UniRef50_A7V0X1	47.8236	58.5413	0	0	915.013	267.441	4	0
UniRef50_Q8A690	0	10.1328	11.5551	20.5323	0	19.9233	4	0
UniRef50_R6DP28	0	10.8943	12.4934	38.444	0	13.2881	4	0
UniRef50_A7M192	74.1372	64.0362	41.568	0	38.1148	0	4	0
UniRef50_R7EJP6	16.2016	21.6691	21.7606	0	28.8861	0	4	0
UniRef50_Q8A8N1	16.982	20.4187	14.2861	0	12.112	0	4	0
UniRef50_D1B006	20.8327	10.9993	17.6032	28.3959	0	0	4	Response regulator receiver
UniRef50_A7V4H1	0	30.4415	17.3534	0	0	111.434	3	0
UniRef50_R5U9G9	0	29.6755	11.173	0	0	31.7887	3	6 carboxy 5,6,7,8 tetrahydropterin synthase
UniRef50_R6JL68	39.2561	0	0	0	34.1412	15.5971	3	0
UniRef50_A7VA37	0	0	63.1033	150.33	100.039	0	3	0
UniRef50_R7ERJ2	38.7878	190.259	0	0	31.4298	0	3	0
UniRef50_S3YK21	0	27.1823	18.0338	0	28.4648	0	3	0
UniRef50_D6D403	21.3988	0	18.736	0	25.3295	0	3	Predicted ATPase
UniRef50_E5VEA9	0	0	10.3268	14.8723	17.2118	0	3	0
UniRef50_R6KNV0	12.6831	61.3354	0	0	12.6181	0	3	Thioredoxin
UniRef50_R7J0E4	20.0387	10.3364	0	0	11.5622	0	3	0
UniRef50_I9T6H3	0	67.4987	0	26.9444	10.8274	0	3	0
UniRef50_R7NR20	0	10.185	25.5548	0	10.639	0	3	0
UniRef50_R7DK08	0	15.0755	11.687	38.3946	0	0	3	0
UniRef50_I8WIF5	0	11.5309	19.9762	30.7494	0	0	3	0
UniRef50_A6LB18	14.0887	0	34.7896	28.7353	0	0	3	0
UniRef50_E4VDP5	0	12.0038	12.1458	10.6488	0	0	3	0
UniRef50_E6SVF3	11.561	44.6632	49.2163	0	0	0	3	0
UniRef50_R6C381	18.5358	10.0737	25.943	0	0	0	3	Protease prtH
UniRef50_D2F0M4	14.6128	12.8403	14.8678	0	0	0	3	0
UniRef50_A7UY33	0	0	16.9302	0	19.8197	60.7821	3	0
UniRef50_U2CQQ3	10.4395	0	0	13.7992	0	26.253	3	0
UniRef50_K1SS20	0	0	0	42.25	14.4303	13.585	3	Protein containing Clp ATPase
UniRef50_R6T4A9	36.3282	17.2603	0	0	86.8457	0	3	0
UniRef50_R9HFL7	0	10.7583	0	314.067	28.0986	0	3	0
UniRef50_C3Q3W7	17.458	0	10.0599	0	27.9812	0	3	0
UniRef50_G1UKN1	0	31.7099	48.8925	0	25.483	0	3	0
UniRef50_C3QS03	33.1566	0	15.0071	0	24.657	0	3	0
UniRef50_U2R7C3	0	0	26.879	40.0171	17.2519	0	3	0
UniRef50_C3QNK7	0	20.1603	24.6833	0	15.8035	0	3	0
UniRef50_I8Z3T0	14.2734	0	0	12.3278	11.714	0	3	0
UniRef50_A7I3K1	0	18.5631	15.6815	0	10.4351	0	3	Transformation system protein
UniRef50_S3XFD1	0	11.8912	20.995	19.6083	0	0	3	0
UniRef50_UPI000361638B	0	13.9416	11.9679	14.5481	0	0	3	hypothetical protein
UniRef50_R6J9L3	0	11.4227	16.3241	13.1871	0	0	3	0
UniRef50_R9HWK2	11.7741	12.476	11.3793	0	0	0	3	0
UniRef50_A8FKN5	0	0	21.6918	0	0	433.683	2	50S ribosomal protein L28
UniRef50_R7ENG3	0	28.1866	0	0	0	81.4729	2	0
UniRef50_C3QNF5	0	16.2888	0	0	0	27.7069	2	0
UniRef50_R6XRK4	40.0773	0	0	0	0	25.9139	2	0
UniRef50_A7UZP3	72.3428	0	0	0	50.0071	0	2	0
UniRef50_C3Q0T0	0	0	15.4593	0	47.5879	0	2	0
UniRef50_C3QMR9	0	0	57.8447	0	25.9002	0	2	0
UniRef50_A7LXE8	0	14.6407	0	0	22.0853	0	2	0
UniRef50_R6RYX7	0	0	10.5581	0	21.9454	0	2	0
UniRef50_R7N8L8	19.4661	0	0	0	19.8197	0	2	0
UniRef50_D1JYA5	0	31.0627	0	0	18.5546	0	2	0
UniRef50_C3PYT0	21.6979	0	0	0	17.2919	0	2	0
UniRef50_U5QAC3	0	0	0	26.2727	13.8423	0	2	XRE Family Transcriptional Regulator
UniRef50_I9QQ11	0	27.6099	0	17.1262	0	0	2	0
UniRef50_C6Z9T9	13.5903	0	0	10.6724	0	0	2	0
UniRef50_R7EP71	194.661	0	138.827	0	0	0	2	0
UniRef50_A7LQN0	17.9293	0	50.4827	0	0	0	2	0
UniRef50_Q8ABX4	11.2457	47.2	0	0	0	0	2	0
UniRef50_A7V476	16.2791	12.684	0	0	0	0	2	0
UniRef50_W6NMG0	0	0	0	352.272	0	393.002	2	0
UniRef50_UPI00046AB6B9	0	0	0	515.622	0	338.231	2	hypothetical protein
UniRef50_R5K1C5	0	0	0	16.1307	0	94.4788	2	0
UniRef50_J9GEZ5	0	0	0	111.137	0	56.9196	2	0
UniRef50_I8VVB9	0	0	0	26.8965	0	54.5682	2	0
UniRef50_UPI0003A8B9B4	0	0	0	13.2032	0	44.2022	2	transcriptional regulator
UniRef50_R6DEL5	0	0	0	97.6423	0	42.8491	2	0
UniRef50_R6RY56	0	0	0	51.0394	0	37.8478	2	0
UniRef50_K6BCU8	0	0	0	19.9952	0	36.04	2	0
UniRef50_W4PFZ8	0	0	0	27.8378	0	34.8978	2	Similar to glycogen synthase
UniRef50_E4VRP1	0	0	0	10.921	0	33.556	2	Toxin antitoxin system, antitoxin component, Xre domain protein
UniRef50_U2B9L2	14.4961	0	0	0	0	30.7088	2	0
UniRef50_J9F6U4	0	0	0	36.4377	0	30.6689	2	Transposase
UniRef50_U2DI08	0	16.819	0	0	0	29.0374	2	0
UniRef50_B3JI39	0	0	0	26.2494	0	28.0773	2	0
UniRef50_W6P356	0	0	0	27.953	0	27.6507	2	0
UniRef50_A7LQE7	0	0	0	26.5595	0	25.1383	2	0
UniRef50_UPI000474161C	43.0254	0	0	0	0	24.9945	2	lysis protein E, partial
UniRef50_A7LYL1	0	0	0	16.3173	0	23.2373	2	0
UniRef50_E2NIX9	0	0	0	20.9316	0	22.7628	2	0
UniRef50_A0A015V969	0	13.5512	0	0	0	21.2255	2	0
UniRef50_A0A016HZG3	0	0	0	29.0062	0	21.1436	2	0
UniRef50_UPI00046A3D72	0	0	0	51.2657	0	20.178	2	toxin
UniRef50_A1ZPL8	0	0	0	21.3523	0	18.383	2	0
UniRef50_S3XPY6	0	0	0	12.6621	0	16.9801	2	0
UniRef50_D6CWC7	0	0	13.7053	0	0	16.9267	2	0
UniRef50_W4P636	0	0	0	17.4093	0	16.7151	2	Fructose 1,6 bisphosphatase
UniRef50_R5MK88	0	0	0	11.0637	0	16.7151	2	0
UniRef50_UPI000476247B	0	0	0	13.1368	0	16.3584	2	RNA binding protein
UniRef50_A7LTD2	0	0	0	11.1294	0	16.1682	2	0
UniRef50_R5JGM1	0	0	0	14.19	0	16.1577	2	0
UniRef50_K9E5U9	0	0	0	26.9102	0	15.8332	2	0
UniRef50_C3QTB7	0	0	0	15.1623	0	15.0248	2	Virulence associated protein D conserved region (Fragment)
UniRef50_Q8A268	0	0	0	19.2318	0	14.6213	2	0
UniRef50_A7I284	0	0	0	0	12.5894	14.1503	2	0
UniRef50_J9D3T0	0	0	0	10.4075	0	13.031	2	0
UniRef50_K1TBM1	0	0	0	27.9067	0	12.9744	2	Protein containing DUF140
UniRef50_R5KSU4	0	0	0	33.171	0	12.5118	2	0
UniRef50_R6K4B4	0	0	0	10.1661	0	11.7299	2	0
UniRef50_W0T974	0	0	0	10.969	0	11.19	2	0
UniRef50_W4PM36	0	0	0	45.6041	0	10.7839	2	ADP heptose
UniRef50_A9KD32	0	0	0	13.6908	35.6986	0	2	30S ribosomal protein S10
UniRef50_A7M5J5	0	0	29.8243	0	30.8802	0	2	0
UniRef50_R6HZ23	0	0	10.0599	0	29.1615	0	2	0
UniRef50_D1K4S3	0	0	0	36.5668	28.1311	0	2	0
UniRef50_R5TTZ5	0	15.0608	0	0	19.863	0	2	Phosphocarrier protein HPr
UniRef50_W6PD11	16.9308	0	0	0	18.9579	0	2	Probable truncated transposase
UniRef50_U5Y126	0	25.0075	0	0	15.7542	0	2	0
UniRef50_Q7VJ75	0	0	19.8325	0	15.5726	0	2	50S ribosomal protein L33
UniRef50_A7V0A1	0	0	14.1661	0	15.5726	0	2	0
UniRef50_A7ZFZ1	0	44.7669	0	0	11.7847	0	2	Translation initiation factor IF 1
UniRef50_K4ZJD4	0	10.2794	0	0	10.4627	0	2	0
UniRef50_B0NB82	0	0	0	16.1068	10.2596	0	2	0
UniRef50_I9R8F8	22.3943	0	0	96.2161	0	0	2	0
UniRef50_A5ZEX7	0	0	35.0944	76.5923	0	0	2	0
UniRef50_A0A015PF56	0	12.0761	0	56.9064	0	0	2	NigD like family protein
UniRef50_A7V0H4	24.3327	0	0	48.3205	0	0	2	0
UniRef50_C3QTH1	0	0	138.827	43.6156	0	0	2	0
UniRef50_Q5L8B7	96.9631	0	0	43.5739	0	0	2	50S ribosomal protein L29
UniRef50_W4PJA0	0	18.3409	0	32.2136	0	0	2	Ferritin like protein 2
UniRef50_R5USR2	0	0	13.0315	30.0842	0	0	2	0
UniRef50_I9TWR6	0	0	13.5188	25.5301	0	0	2	0
UniRef50_A7H0B6	19.1315	0	0	23.3271	0	0	2	Conserved domain protein
UniRef50_I8VI90	0	0	14.3773	20.815	0	0	2	0
UniRef50_Q8A4D8	0	0	25.7972	18.1615	0	0	2	0
UniRef50_R7NXX0	10.323	0	0	17.8023	0	0	2	0
UniRef50_B9KFW0	0	12.4881	0	17.1262	0	0	2	DNA directed RNA polymerase subunit omega
UniRef50_R7KP04	0	0	13.9413	16.4944	0	0	2	0
UniRef50_C3Q3D7	28.1703	0	0	14.5481	0	0	2	0
UniRef50_B5U1Z0	0	10.974	0	14.3108	0	0	2	0
UniRef50_A0A016AXU6	0	0	13.9528	13.9482	0	0	2	0
UniRef50_R7NW82	23.4936	0	0	13.9482	0	0	2	0
UniRef50_A7UY13	0	0	47.9885	12.8767	0	0	2	0
UniRef50_B7AI26	12.644	0	0	11.5639	0	0	2	0
UniRef50_C3PZW7	11.5614	0	0	10.1727	0	0	2	0
UniRef50_R9HTY4	30.9689	0	40.8316	0	0	0	2	0
UniRef50_Q30NU1	0	11.9125	33.4853	0	0	0	2	Protein translocase subunit secG
UniRef50_D7J8F7	0	31.7099	33.0541	0	0	0	2	0
UniRef50_A7V4D5	48.6653	0	32.6597	0	0	0	2	0
UniRef50_D1K9F1	0	95.1297	28.863	0	0	0	2	0
UniRef50_R7HPH6	18.1729	0	24.7906	0	0	0	2	0
UniRef50_D6D7R2	30.9755	0	15.3731	0	0	0	2	Helix turn helix
UniRef50_C3QPL3	13.9044	0	14.7689	0	0	0	2	0
UniRef50_C9LML2	0	10.5993	14.1508	0	0	0	2	0
UniRef50_UPI0003755F11	10.323	0	13.5726	0	0	0	2	hypothetical protein
UniRef50_D1K220	13.1022	0	12.6207	0	0	0	2	0
UniRef50_R6JFM2	0	11.5309	11.765	0	0	0	2	0
UniRef50_A7LUI9	10.1107	19.8838	0	0	0	0	2	0
UniRef50_W6PIJ9	10.9889	14.0361	0	0	0	0	2	0
UniRef50_R6TGQ5	12.4607	10.2843	0	0	0	0	2	0
